# Supplementary material for: Personal distress as a mediator between self-esteem, self-efficacy, loneliness and problematic video gaming in female and male emerging adult gamers
Source: PLoS One. 2019 Dec 10;14(12):e0226213. doi: 10.1371/journal.pone.0226213 (PMC6903753; doi:10.1371/journal.pone.0226213)
Supplement: S1 Dataset — (CSV) [file pone.0226213.s001.csv]

Gender	Age	Game_Hours	SelfEfficacy	Loneliness	SelfEsteem	EmpathicConcern	PersonalDistress	PerspectiveTaking	PVG
2	19	40	30	32	17	15	18	11	6
1	21	0	40	28	37	29	23	15	0
1	20	2	39	25	40	44	18	16	1
1	23	2	37	20	37	37	20	18	0
2	20	40	27	28	29	34	27	19	1
2	19	30	27	36	33	28	23	19	4
2	20	30	30	38	27	36	30	20	1
1	19	1	33	20	24	30	23	20	0
2	19	40	27	25	23	21	15	21	4
1	19	10	30	25	25	26	21	21	0
2	20	32	28	28	25	24	21	22	6
1	23	1	37	18	37	45	21	22	1
1	23	2	34	28	24	19	20	22	0
2	23	30	28	24	29	32	21	23	1
2	19	25	29	46	29	28	18	23	2
1	20	2	34	11	35	39	18	23	1
1	19	1	28	21	24	28	25	23	1
1	21	0	24	15	23	37	32	23	1
1	20	1	35	40	21	14	16	23	0
2	19	2	22	18	33	21	16	24	1
2	25	0	32	17	35	40	28	24	1
1	22	2	28	28	14	40	28	24	1
1	27	0,2	19	38	24	45	29	24	2
1	25	1	35	34	27	42	25	24	3
2	21	4	31	20	36	38	23	25	1
2	28	2	29	39	23	39	28	25	2
2	25	5	34	14	39	36	23	25	4
1	24	20	35	36	31	45	23	25	8
1	24	40	38	22	35	39	17	25	3
2	22	14	36	21	34	21	14	26	0
2	19	40	24	30	21	35	22	26	3
2	21	30	15	27	17	38	38	26	6
2	21	30	23	43	18	34	30	26	7
1	28	9	26	22	25	24	21	26	4
1	20	3	25	28	33	38	19	26	5
1	22	4	31	20	30	43	22	26	2
1	19	15	33	19	20	51	31	26	2
1	20	10	24	24	24	40	23	26	3
1	21	10	32	39	27	46	30	26	3
2	20	15	35	16	35	33	19	27	0
2	20	20	34	18	35	33	16	27	1
2	19	13	24	24	29	33	29	27	2
2	24	35	24	41	23	34	19	27	2
2	24	18	39	38	29	37	17	27	2
2	18	0	29	29	29	40	25	27	3
2	18	8	29	35	29	34	23	27	6
1	23	50	40	11	37	32	26	27	7
1	20	5	15	45	11	24	29	27	1
1	19	1	35	21	27	29	17	27	2
1	19	2	30	12	28	34	24	27	0
1	22	2	29	22	24	53	34	27	0
1	20	2	33	13	39	40	24	27	0
2	24	10	32	38	30	33	24	28	0
2	30	12	28	31	34	33	27	28	0
2	25	1	22	24	19	39	28	28	0
2	23	4	33	37	30	29	23	28	5
2	21	2	17	30	22	34	39	28	6
1	23	68	26	37	31	44	18	28	4
1	19	10	28	22	26	41	25	28	1
1	22	4	26	34	21	37	21	28	1
1	24	2	24	29	28	43	27	28	1
1	20	5	31	31	30	26	17	28	2
1	19	6	26	21	28	40	27	28	3
1	19	1	25	11	32	42	21	28	0
1	19	0	26	22	28	39	24	28	0
2	25	8	32	26	33	33	19	29	1
2	23	3	32	26	27	33	22	29	1
2	26	4	28	25	27	36	23	29	2
2	22	5	32	19	38	27	13	29	2
2	21	10	35	17	38	35	14	29	2
2	35	0,5	30	39	28	40	26	29	3
2	26	7	26	41	31	40	27	29	3
2	19	10	23	31	23	47	29	29	4
2	21	40	28	22	29	34	25	29	4
2	19	15	26	16	35	25	23	29	6
1	19	10	23	32	23	33	37	29	4
1	22	10	24	24	30	45	39	29	4
1	23	2	34	20	34	43	34	29	5
1	19	2	27	21	20	39	18	29	1
1	20	14	27	28	33	44	26	29	2
1	24	15	28	32	26	43	27	29	2
1	20	5	31	26	33	25	17	29	2
1	22	6	27	34	23	30	22	29	2
1	21	16	26	16	23	29	26	29	3
1	22	5	33	19	30	29	26	29	3
1	22	1	26	27	22	47	26	29	0
2	20	50	35	16	34	35	15	30	0
2	23	21	30	18	35	30	20	30	0
2	23	5	33	12	28	31	18	30	2
2	19	8	27	29	23	38	25	30	2
2	21	15	22	39	22	36	31	30	3
2	17	10	34	23	36	47	24	30	3
2	21	5	30	40	22	31	27	30	3
1	22	10	33	15	32	40	15	30	5
1	21	1	30	18	25	45	23	30	1
1	20	5	25	40	24	37	27	30	2
1	24	20	24	21	26	39	24	30	2
1	24	3	30	16	29	47	35	30	2
1	23	1	35	27	37	28	21	30	0
1	23	0,5	27	36	22	37	23	30	0
1	31	2	35	40	36	37	19	30	0
1	20	0	23	34	25	35	29	30	0
2	22	2	31	19	34	42	19	31	0
2	20	14	30	12	20	36	20	31	1
2	20	1	33	14	31	39	16	31	1
2	22	20	33	17	30	36	25	31	2
2	19	13	28	21	19	35	18	31	2
2	22	20	35	24	34	30	14	31	2
2	20	2	30	28	30	31	23	31	2
2	20	40	32	18	17	35	22	31	3
2	20	20	34	31	26	36	25	31	3
2	23	23	27	29	25	44	29	31	3
2	20	80	32	12	25	33	24	31	7
1	19	50	39	40	27	13	10	31	4
1	21	4	31	23	30	40	27	31	4
1	20	3	27	28	30	41	28	31	1
1	21	0,5	30	34	28	35	18	31	1
1	19	10	34	27	29	43	26	31	2
1	23	10	31	23	30	39	24	31	3
1	20	3	40	12	35	46	14	31	0
1	19	3	29	21	31	36	23	31	0
1	35	0	29	16	38	29	10	31	0
2	20	1	34	40	19	43	14	32	0
2	20	0	32	13	33	35	27	32	0
2	24	1	25	35	20	20	21	32	0
2	20	5	36	22	35	28	13	32	0
2	20	12	30	20	31	39	22	32	1
2	21	25	30	21	32	34	15	32	1
2	23	20	27	22	28	37	22	32	1
2	26	0,5	29	29	27	42	28	32	2
2	20	40	28	35	23	33	24	32	3
2	23	5	25	40	25	50	36	32	3
2	25	5	31	34	27	46	24	32	3
2	23	20	33	27	29	29	20	32	4
2	21	40	33	25	35	36	18	32	5
1	23	3	30	15	32	41	18	32	1
1	20	10	31	19	21	48	18	32	1
1	23	1	32	26	31	42	25	32	1
1	21	30	22	36	36	38	16	32	2
1	20	0,5	29	42	30	35	34	32	2
1	23	2	27	23	23	39	27	32	2
1	23	10	30	46	18	43	18	32	2
1	23	25	33	44	29	39	24	32	3
1	21	1	27	34	27	43	31	32	3
1	22	10	37	12	40	45	17	32	0
1	19	10	25	37	26	45	26	32	0
2	22	2	30	20	33	36	21	33	0
2	20	4	30	27	15	23	16	33	0
2	20	3	33	23	34	33	15	33	0
2	23	0,1	37	12	36	28	15	33	0
2	22	2	30	18	33	35	18	33	0
2	22	3	30	17	17	36	27	33	0
2	20	12	32	34	30	36	20	33	1
2	20	5	28	37	28	36	25	33	1
2	23	2	31	28	24	38	29	33	2
2	20	20	32	27	30	43	20	33	2
2	19	4	30	17	33	38	20	33	2
2	32	14	32	11	36	43	24	33	2
2	22	3,5	29	23	35	35	15	33	3
2	23	31	32	24	25	46	17	33	4
2	24	14	33	16	37	31	19	33	4
1	23	0	35	26	29	48	25	33	4
1	22	32	25	39	17	37	38	33	7
1	20	30	33	11	32	37	17	33	1
1	19	2	29	26	29	46	22	33	1
1	19	1	30	21	24	49	23	33	1
1	22	1	31	19	23	47	28	33	1
1	20	12	25	38	25	24	28	33	1
1	24	14	31	32	33	37	24	33	1
1	23	2	31	25	34	41	18	33	2
1	24	8	39	11	40	30	14	33	2
1	23	1	33	12	39	41	20	33	2
1	23	20	27	36	28	42	31	33	2
1	19	20	35	13	29	41	18	33	0
1	19	1	30	38	30	38	23	33	0
1	20	3	29	11	31	52	33	33	0
1	28	4	30	26	21	53	38	33	0
1	21	1	37	37	21	40	27	33	0
1	20	3	30	16	33	47	34	33	0
1	23	0	28	19	30	45	32	33	0
1	22	0	39	34	33	35	20	33	0
2	28	2	37	11	37	35	14	34	0
2	20	4	33	26	31	31	15	34	1
2	19	15	33	23	33	36	16	34	1
2	20	4	28	25	22	43	28	34	1
2	22	5	37	14	38	45	17	34	1
2	22	5	30	18	33	41	14	34	1
2	19	10	31	21	30	40	18	34	2
2	24	3	30	14	36	50	12	34	2
2	21	12	34	12	31	29	24	34	2
2	23	10	35	17	36	40	16	34	2
2	19	20	26	42	29	48	25	34	5
2	20	2	34	14	34	27	32	34	5
1	19	10	33	51	16	42	12	34	1
1	19	10	31	15	31	44	15	34	1
1	21	2	28	41	23	39	29	34	1
1	22	2	33	14	23	45	26	34	1
1	20	5	33	23	15	28	22	34	2
1	23	14	28	15	35	39	27	34	3
1	19	10	28	22	27	41	22	34	3
1	19	1	32	30	30	42	21	34	0
1	20	3	26	36	23	43	32	34	0
1	23	0,5	29	15	30	47	36	34	0
1	20	2	27	25	26	38	23	34	0
2	20	15	35	11	34	43	20	35	0
2	23	8	28	30	29	43	19	35	0
2	24	3	26	31	38	42	18	35	0
2	20	25	28	30	27	38	17	35	0
2	20	3	32	19	32	32	12	35	0
2	20	20	28	25	30	38	24	35	1
2	19	20	28	22	39	29	15	35	1
2	19	20	29	21	29	28	18	35	1
2	20	10	29	28	30	31	20	35	1
2	24	10	33	13	34	39	21	35	1
2	29	30	36	12	33	40	18	35	2
2	22	20	26	25	32	22	20	35	3
1	19	5	30	29	23	47	23	35	1
1	20	5	29	30	32	50	26	35	1
1	24	10	37	18	32	41	18	35	1
1	25	8	34	18	36	42	24	35	1
1	24	14	25	44	20	42	26	35	1
1	19	4	28	18	27	45	19	35	2
1	19	10	16	21	24	37	34	35	3
1	22	2	27	13	27	39	24	35	3
1	21	30	33	11	29	54	25	35	3
1	19	0,5	31	19	28	36	22	35	0
1	20	9	25	22	25	43	24	35	0
2	19	15	25	22	26	29	26	36	0
2	20	10	32	38	26	29	21	36	2
2	24	16	32	20	34	45	30	36	3
2	21	15	35	25	27	33	18	36	3
2	22	26	32	25	28	27	19	36	4
2	19	9	30	17	29	41	28	36	4
2	23	15	30	44	24	45	29	36	4
2	22	8	22	17	30	36	15	36	4
2	23	40	36	19	31	41	16	36	4
2	20	35	30	39	28	37	20	36	5
2	19	20	29	30	23	42	25	36	5
1	24	1	30	26	31	41	20	36	4
1	20	8	31	29	30	45	25	36	1
1	19	6	34	18	29	46	16	36	1
1	19	40	27	15	38	33	20	36	1
1	20	1	33	30	29	44	22	36	1
1	27	4	30	29	31	47	30	36	2
1	21	9	31	19	35	42	20	36	2
1	20	1	27	14	22	50	32	36	2
1	22	8	30	22	31	42	24	36	2
1	23	2	31	24	20	45	22	36	2
1	19	35	35	31	33	49	22	36	3
1	23	20	37	20	27	52	24	36	3
1	21	20	31	12	35	48	28	36	3
1	21	5	27	34	23	35	27	36	3
1	19	1	30	21	33	45	21	36	0
1	19	1	20	30	20	44	25	36	0
1	20	6	27	39	19	38	26	36	0
1	24	1	31	17	29	46	23	36	0
1	20	0	25	31	25	41	28	36	0
2	20	10	38	39	34	34	16	37	0
2	20	15	33	14	33	39	15	37	1
2	31	7	28	18	31	45	22	37	1
2	19	5	27	25	29	34	25	37	2
2	20	30	30	18	33	39	19	37	2
2	25	11	28	33	32	45	34	37	2
2	21	25	38	23	26	24	18	37	2
2	20	100	34	11	33	47	15	37	4
2	20	3	29	27	33	45	29	37	4
2	23	25	27	32	19	41	35	37	8
1	20	5	32	27	20	37	27	37	1
1	23	3,5	28	25	28	36	25	37	1
1	22	4	25	31	23	42	30	37	2
1	22	3	31	29	25	46	23	37	2
1	20	3	32	19	35	47	21	37	2
1	19	10	34	20	30	45	18	37	2
1	20	40	33	14	32	50	16	37	3
1	18	1	32	20	30	40	20	37	0
2	19	5	37	16	33	39	18	38	0
2	23	0	38	11	40	38	14	38	0
2	23	14	32	17	35	30	20	38	1
2	19	4	36	24	37	43	16	38	1
2	23	25	33	15	33	38	23	38	2
2	23	2	29	35	31	26	20	38	2
2	24	1	34	21	32	43	22	38	2
2	21	10	37	33	34	38	26	38	2
2	24	30	27	29	31	33	19	38	5
1	20	1	29	15	25	38	28	38	1
1	19	4	31	18	36	40	18	38	1
1	23	2	31	44	20	42	25	38	1
1	19	15	33	15	40	26	12	38	2
1	20	1	30	22	30	46	25	38	2
1	28	15	34	13	39	46	19	38	2
1	19	1	25	32	19	41	33	38	0
1	20	5	35	30	31	34	18	38	0
1	22	1	37	25	30	40	18	38	0
1	23	2	29	24	19	46	32	38	0
1	21	1	37	14	27	38	17	38	0
2	23	7	36	24	31	31	13	39	1
2	21	1	24	36	21	42	27	39	1
2	19	30	37	18	35	44	12	39	1
2	25	24	36	17	28	51	24	39	1
2	19	0	38	23	34	25	14	39	2
2	20	28	23	47	23	45	30	39	3
2	22	4	36	36	32	37	27	39	3
1	20	12	38	11	37	50	19	39	5
1	20	3	32	20	25	46	22	39	1
1	22	3	25	26	19	51	33	39	1
1	23	2	33	34	30	51	21	39	1
1	22	16	31	16	31	50	21	39	3
1	20	2	30	12	30	53	21	39	0
1	24	2	31	32	23	53	33	39	0
1	23	0	30	22	27	39	10	39	0
1	18	3	36	34	28	54	36	39	0
1	20	0	13	39	18	49	38	39	0
2	19	25	31	16	37	44	17	40	0
2	22	9	38	17	32	40	13	40	0
2	28	15	28	35	21	41	28	40	1
2	20	20	32	16	32	39	17	40	1
2	21	10	29	45	24	45	26	40	3
2	21	80	28	41	22	32	25	40	4
2	23	28	33	27	21	42	23	40	6
1	20	22	33	41	35	42	26	40	5
1	20	1	33	24	32	49	23	40	1
1	25	1	30	21	32	46	23	40	1
1	20	10	31	23	35	44	20	40	1
1	21	30	40	16	39	50	23	40	2
1	20	7	29	41	30	42	30	40	2
1	22	1	28	38	17	47	28	40	2
1	41	3	29	39	29	46	20	40	2
1	23	1	34	15	32	46	21	40	2
1	20	40	27	26	34	50	28	40	3
1	23	21	38	19	38	44	19	40	3
1	20	10	30	21	32	53	25	40	0
1	19	1	32	35	24	49	24	40	0
1	20	0	35	15	34	43	18	40	0
2	22	4	38	33	38	41	15	41	0
2	21	1	39	16	38	54	15	41	1
2	28	7	20	49	12	49	38	41	2
2	27	10	39	14	36	37	13	41	4
1	29	15	21	31	24	47	27	41	1
1	21	38	35	18	38	50	21	41	1
1	19	20	30	38	28	44	23	41	2
1	22	5	34	37	38	47	16	41	0
1	21	5	20	22	29	42	16	41	0
1	23	2	24	22	21	43	29	41	0
1	25	1	27	45	19	41	33	41	0
2	27	5	36	36	37	43	13	42	1
2	22	8	39	23	36	41	20	42	3
1	19	1	30	21	32	46	26	42	1
1	22	0,5	30	24	24	45	25	42	1
1	23	2	26	26	24	49	27	42	2
1	20	7	28	29	31	40	29	42	2
1	20	14	30	55	37	52	29	42	3
1	20	45	27	28	27	37	21	42	3
1	20	1	32	30	27	48	25	42	0
2	21	4	34	11	37	51	15	43	0
2	19	3	36	34	20	53	15	43	1
2	24	20	39	20	35	33	12	43	4
2	21	30	29	17	30	44	21	43	4
1	21	5	30	28	27	44	30	43	2
1	23	0,5	34	17	29	47	20	43	0
2	21	20	16	23	22	54	36	44	4
1	21	7	29	38	20	38	28	44	2
1	28	2	27	14	28	54	33	44	0
2	19	1	39	11	38	46	12	45	0
2	23	6	40	11	40	49	12	45	0
2	21	20	40	11	40	31	8	45	0
2	21	1	38	11	40	51	15	45	0
2	23	30	31	30	29	45	16	45	3
1	29	22	32	51	21	23	26	45	5
1	25	2	35	13	34	49	17	45	2
1	19	15	40	11	40	51	20	45	3
